# Supplementary material for: Salt-Induced Membrane-Bound Conformation of the NAC Domain of α-Synuclein Leads to Structural Polymorphism of Amyloid Fibrils
Source: Biomolecules. 2025 Mar 31;15(4):506. doi: 10.3390/biom15040506 (PMC12024755; doi:10.3390/biom15040506)
Supplement: Supplementary file 1 [file biomolecules-15-00506-s001.zip]

Archive with 1 entries (1 files):
- biomolecules-3535169-supplementary.pdf
